# Supplementary material for: International Travel as a Risk Factor for Carriage of Extended-Spectrum β-Lactamase-Producing Escherichia coli in a Large Sample of European Individuals—The AWARE Study
Source: Int J Environ Res Public Health. 2022 Apr 14;19(8):4758. doi: 10.3390/ijerph19084758 (PMC9029788; doi:10.3390/ijerph19084758)
Supplement: Supplementary file 1 [file ijerph-19-04758-s001.zip]

Archive with 1 entries (1 files):
- ijerph-1655257-supplementary.pdf
